# Supplementary material for: Retinal Changes in Astrocytes and Müller Glia in a Mouse Model of Laser-Induced Glaucoma: A Time-Course Study
Source: Biomedicines. 2022 Apr 19;10(5):939. doi: 10.3390/biomedicines10050939 (PMC9138377; doi:10.3390/biomedicines10050939)
Supplement: Supplementary file 1 [file biomedicines-10-00939-s001.zip]

Archive with 1 entries (1 files):
- Supplementary Material reviewers.pdf
